# Supplementary material for: Kinetic, Isotherm, and Equilibrium Investigation of Cr(VI) Ion Adsorption on Amine-Functionalized Porous Silica Beads
Source: Polymers (Basel). 2022 May 21;14(10):2104. doi: 10.3390/polym14102104 (PMC9146620; doi:10.3390/polym14102104)
Supplement: Supplementary file 1 [file polymers-14-02104-s001.zip]

Archive with 1 entries (1 files):
- polymers-1723674-supplementary.pdf
